# Supplementary material for: Genetically encoded fluorescent indicators for imaging intracellular potassium ion concentration
Source: Commun Biol. 2019 Jan 14;2:18. doi: 10.1038/s42003-018-0269-2 (PMC6331434; doi:10.1038/s42003-018-0269-2)
Supplement: Supplementary file 5 — Supplementary Data 1 [file 42003_2018_269_MOESM5_ESM.xlsx]

## Sheet: Fig1c
Wavelength (nm)	Tris Buffer	With K+(150mM)
430	0.014525	0.01409
431	0.014744	0.010408
432	0.016707	0.00883
433	0.015421	0.012207
434	0.014682	0.014256
435	0.016313	0.012401
436	0.016665	0.013923
437	0.01771	0.012318
438	0.017786	0.012512
439	0.019766	0.016442
440	0.022002	0.013591
441	0.022457	0.015833
442	0.025901	0.016802
443	0.030114	0.017633
444	0.033702	0.022394
445	0.039955	0.026961
446	0.043467	0.025411
447	0.050923	0.033937
448	0.061525	0.035099
449	0.072804	0.045369
450	0.088783	0.047999
451	0.10572	0.051071
452	0.125751	0.064303
453	0.137797	0.080524
454	0.175233	0.09262
455	0.214584	0.109118
456	0.253499	0.13154
457	0.292288	0.153408
458	0.327913	0.171788
459	0.378751	0.194098
460	0.440542	0.228229
461	0.503633	0.264851
462	0.541581	0.282567
463	0.599412	0.30712
464	0.643257	0.342606
465	0.714547	0.374024
466	0.758218	0.392128
467	0.811962	0.424459
468	0.865013	0.448375
469	0.896603	0.478796
470	0.919381	0.488263
471	0.951689	0.499834
472	0.974429	0.517301
473	0.987062	0.523916
474	1.00141	0.524498
475	0.998242	0.532691
476	0.988746	0.535902
477	0.982691	0.528345
478	0.976973	0.523114
479	0.963101	0.521093
480	0.94581	0.516
481	0.92802	0.502408
482	0.91855	0.502048
483	0.891629	0.487101
484	0.885916	0.481039
485	0.868132	0.470603
486	0.868932	0.471433
487	0.861407	0.465869
488	0.846717	0.460306
489	0.8457	0.459254
490	0.849365	0.462409
491	0.845628	0.452638
492	0.849966	0.466036
493	0.849639	0.461579
494	0.853351	0.470548
495	0.859453	0.473592
496	0.864946	0.475032
497	0.873615	0.476305
498	0.881602	0.486575
499	0.88338	0.494325
500	0.886842	0.494879
501	0.885236	0.501605
502	0.890923	0.513564
503	0.891588	0.522145
504	0.890868	0.517771
505	0.881953	0.529369
506	0.878234	0.541881
507	0.875286	0.555362
508	0.864702	0.566323
509	0.859213	0.58307
510	0.862487	0.602696
511	0.851556	0.626225
512	0.844791	0.659054
513	0.852901	0.704285
514	0.857837	0.744893
515	0.861899	0.785833
516	0.872955	0.843354
517	0.880128	0.899601
518	0.888604	0.959918
519	0.904311	1.01821
520	0.917252	1.07294
521	0.928298	1.12216
522	0.940835	1.17799
523	0.955258	1.23468
524	0.960028	1.28365
525	0.963792	1.31462
526	0.962801	1.34964
527	0.962426	1.35708
528	0.95962	1.36627
529	0.951521	1.36713
530	0.936664	1.35083
531	0.919678	1.32575
532	0.898956	1.30181
533	0.893491	1.2932
534	0.868094	1.25267
535	0.837604	1.21234
536	0.811405	1.15881
537	0.79474	1.12921
538	0.768618	1.08697
539	0.740724	1.04567
540	0.71189	0.997038
541	0.695872	0.974312
542	0.670568	0.919808
543	0.643379	0.876958
544	0.625222	0.854814
545	0.603635	0.827991
546	0.576923	0.788269
547	0.558751	0.746083
548	0.543238	0.730111
549	0.518782	0.693379
550	0.497042	0.6652
551	0.490752	0.660688
552	0.473695	0.627221
553	0.460025	0.614239
554	0.437322	0.587361
555	0.430027	0.575126
556	0.419029	0.564829
557	0.40685	0.54559
558	0.386106	0.52602
559	0.375384	0.501882
560	0.365326	0.500388
561	0.351171	0.484776
562	0.341256	0.475226
563	0.330845	0.462271
564	0.326704	0.457814
565	0.313347	0.444278
566	0.299838	0.430521
567	0.293761	0.419642
568	0.284241	0.408155
569	0.280377	0.397221
570	0.262477	0.383297
571	0.260937	0.372363
572	0.254965	0.363339
573	0.241743	0.348253
574	0.235584	0.341305
575	0.229181	0.321597
576	0.223083	0.313818
577	0.21516	0.298123
578	0.203467	0.292033
579	0.200839	0.281819
580	0.194871	0.281127
581	0.188002	0.262719
582	0.179374	0.246803
583	0.171968	0.241184
584	0.172199	0.230167
585	0.164185	0.223911
586	0.153441	0.211953
587	0.149741	0.20614
588	0.147397	0.198721
589	0.136496	0.193517
590	0.129876	0.177268
591	0.127582	0.170902
592	0.124567	0.16531
593	0.115674	0.158999
594	0.112906	0.150612
595	0.107806	0.142972
596	0.109645	0.14264
597	0.102877	0.135304
598	0.096525	0.126197
599	0.089136	0.118059
600	0.095136	0.118557
601	0.089122	0.119443
602	0.086195	0.11327
603	0.08029	0.104329
604	0.077584	0.107928
605	0.071211	0.099707
606	0.070008	0.098544
607	0.069565	0.089603
608	0.065644	0.092814
609	0.066558	0.083735
610	0.062253	0.083818
611	0.058416	0.082904
612	0.054327	0.074019
613	0.057666	0.077507
614	0.054292	0.074932
615	0.052896	0.069064
616	0.051385	0.063057
617	0.05054	0.069922
618	0.049097	0.066268
619	0.045121	0.056414
620	0.045887	0.056358
621	0.043103	0.058241
622	0.03982	0.051653
623	0.040929	0.048414
624	0.039667	0.048442
625	0.038601	0.049217
626	0.038983	0.050324
627	0.03728	0.043957
628	0.030851	0.03867
629	0.03215	0.032387
630	0.029786	0.049023
631	0.031978	0.028373
632	0.031937	0.029286
633	0.028621	0.030255
634	0.021165	0.027875
635	0.029812	0.038753
636	0.023536	0.038034
637	0.022959	0.029286
638	0.02015	0.035791
639	0.027361	0.033272
640	0.021104	0.025522
641	0.022528	0.016
642	0.017666	0.02948
643	0.023494	0.03056
644	0.021482	0.016221
645	0.015361	0.022338
646	0.015947	0.028677
647	0.014768	0.018851
648	0.018251	0.025162
649	0.016117	0.023169
650	0.014669	0.010076

## Sheet: Fig1d
Log10 Concentration	K+ titration			Na+ titration
-3	1.05602	1.08754	1.08029	1.07419	1.00451	1.03728
-2.52288	1.06557	1.05534	1.05467	1.05543	1.0528	1.05811
-2	1.09612	1.08238	1.08269	1.04927	1.06923	1.03202
-1.52288	1.08604	1.08018	1.07229	1.06769	1.06866	1.07332
-1	1.1361	1.08663	1.10456	0.989542	1.07122	1.05158
-0.522879	1.20019	1.22509	1.21199	1.06483	1.05366	1.05739
0	1.46476	1.44795	1.45755	1.07706	1.08307	1.00511
0.477121	1.80604	1.8126	1.83817	1.05261	1.0701	1.07465
1	2.23334	2.18386	2.20932	0.980869	1.05537	1.05921
1.47712	2.35139	2.37254	2.41572	1.05051	1.06714	1.04849
2	2.46298	2.40471	2.4407	1.00755	1.04382	1.0679
2.17609	2.47616	2.50644	2.38316	1.05568	1.06597	1.06902

## Sheet: Fig1e
Blank (Tris buffer)			KCl (150 mM)			MgCl2 (10 mM)			CaCl2 (10 M)			ZnCl2 (10 M)
1.05568	1.06597	1.06902	2.53586	2.45821	2.46506	1.07419	1.00451	1.03728	1.06198	1.05816	1.06661	1.06261	1.02551	0.99718

## Sheet: Fig2c
Wavelength (nm)	Tris HCl (pH=7.5)	Tris HCl (pH=7.5), KCl (150mM)
490	0.0206124	0.0206228
491	0.0246952	0.0253476
492	0.0307043	0.0312057
493	0.0392013	0.0385798
494	0.0464908	0.0468455
495	0.0609059	0.0610059
496	0.0786036	0.0775005
497	0.0980978	0.0972381
498	0.11217	0.111353
499	0.137828	0.136627
500	0.17407	0.172004
501	0.219415	0.216051
502	0.253632	0.249649
503	0.304355	0.29863
504	0.355731	0.349076
505	0.416867	0.408222
506	0.466387	0.454809
507	0.542571	0.528939
508	0.61369	0.596473
509	0.678235	0.657366
510	0.720126	0.697382
511	0.781374	0.756288
512	0.844712	0.814023
513	0.897947	0.86271
514	0.92891	0.893161
515	0.961645	0.920466
516	0.981306	0.938379
517	0.993583	0.94754
518	0.997506	0.948524
519	0.991598	0.941635
520	0.975642	0.923551
521	0.968702	0.915597
522	0.945638	0.893287
523	0.914327	0.86059
524	0.875363	0.823958
525	0.852265	0.799696
526	0.814743	0.764396
527	0.782161	0.731664
528	0.745658	0.697253
529	0.721921	0.674794
530	0.681919	0.636984
531	0.646048	0.603715
532	0.616819	0.575246
533	0.603313	0.562741
534	0.575333	0.53762
535	0.547126	0.511022
536	0.519388	0.484426
537	0.503704	0.469646
538	0.483036	0.45203
539	0.46575	0.436021
540	0.447694	0.41896
541	0.438273	0.410874
542	0.420855	0.394381
543	0.406733	0.381974
544	0.400558	0.376514
545	0.390817	0.367196
546	0.379505	0.357592
547	0.369026	0.347051
548	0.362851	0.341597
549	0.353188	0.333269
550	0.346096	0.326581
551	0.342398	0.324216
552	0.337719	0.32074
553	0.329397	0.312038
554	0.320407	0.305242
555	0.313046	0.298673
556	0.309686	0.295796
557	0.302791	0.288786
558	0.294228	0.282461
559	0.286038	0.277187
560	0.281692	0.272885
561	0.274282	0.267875
562	0.268962	0.263624
563	0.262856	0.258657
564	0.259738	0.256187
565	0.253231	0.253231
566	0.247382	0.24872
567	0.24388	0.246696
568	0.242394	0.246085
569	0.23819	0.24326
570	0.232809	0.240046
571	0.228577	0.237051
572	0.225496	0.236332
573	0.222052	0.233441
574	0.218682	0.23199
575	0.214637	0.229126
576	0.213011	0.228386
577	0.209013	0.225712
578	0.20602	0.224955
579	0.203807	0.223383
580	0.202882	0.222856
581	0.199599	0.221122
582	0.196645	0.218684
583	0.193151	0.21589
584	0.1919	0.215642
585	0.18897	0.213265
586	0.187103	0.212027
587	0.183929	0.210304
588	0.182186	0.208773
589	0.179756	0.206599
590	0.176792	0.203939
591	0.174642	0.202287
592	0.173418	0.201357
593	0.170078	0.198265
594	0.167125	0.195509
595	0.164375	0.192888
596	0.163493	0.192302
597	0.160443	0.190766
598	0.158626	0.187451
599	0.156094	0.184457
600	0.154274	0.183609
601	0.151434	0.180701
602	0.148544	0.178592
603	0.146623	0.176362
604	0.145271	0.175158
605	0.142812	0.171344
606	0.139495	0.167892
607	0.136434	0.165419
608	0.135291	0.163749
609	0.132574	0.161767
610	0.129636	0.157648
611	0.127051	0.154866
612	0.124302	0.150987
613	0.12244	0.149524
614	0.120657	0.146338
615	0.117801	0.144453
616	0.115681	0.140669
617	0.113166	0.139017
618	0.10953	0.136326
619	0.107427	0.133248
620	0.104891	0.129286
621	0.103423	0.126428
622	0.100028	0.124536
623	0.0980752	0.121548
624	0.0943918	0.117519
625	0.092765	0.115562
626	0.0921877	0.11383
627	0.0897504	0.110565
628	0.0861695	0.107582
629	0.0832643	0.103946
630	0.0812978	0.101833
631	0.0806207	0.100066
632	0.0783896	0.0973148
633	0.0760375	0.0947121
634	0.0732874	0.0925894
635	0.0724275	0.0908645
636	0.070236	0.0884955
637	0.0678411	0.0855576
638	0.0657273	0.0836145
639	0.0643909	0.0806823
640	0.063465	0.0791662
641	0.060791	0.0774445
642	0.0589463	0.075214
643	0.0576906	0.0729911
644	0.0555536	0.0700718
645	0.0544152	0.0697088
646	0.0528603	0.0672351
647	0.0516348	0.064579
648	0.0496629	0.0627617
649	0.0486328	0.0614737
650	0.0470536	0.0599302
651	0.0467935	0.0586917
652	0.0447381	0.0560171
653	0.0428915	0.053826
654	0.0414773	0.0526975
655	0.0413575	0.0515745
656	0.039603	0.0509355
657	0.0384978	0.0495073
658	0.0373147	0.046916
659	0.036298	0.0463048
660	0.035143	0.0445863
661	0.0338024	0.0443928
662	0.0331717	0.04309
663	0.031421	0.0416203
664	0.0316717	0.0396984
665	0.0296118	0.0394369
666	0.0297396	0.038542
667	0.0284627	0.03707
668	0.0264004	0.0361466
669	0.0258917	0.0355417
670	0.0264207	0.0343572
671	0.0249207	0.031394
672	0.0250867	0.0324479
673	0.0241276	0.0297956
674	0.0233824	0.0304431
675	0.0225832	0.029589
676	0.021607	0.0287691
677	0.0197091	0.0276845
678	0.0214756	0.0269536
679	0.0206505	0.0233555
680	0.0197984	0.0242638
681	0.0175167	0.0252808
682	0.0178587	0.0229875
683	0.0178268	0.023641
684	0.0178482	0.0211305
685	0.0184877	0.0226614
686	0.0157151	0.0213299
687	0.0160896	0.0212954
688	0.0149052	0.0197363
689	0.014889	0.0187788
690	0.0133907	0.018759
691	0.0143537	0.0173767
692	0.0135087	0.0162387
693	0.0127018	0.0164206
694	0.0132658	0.0150695
695	0.0121618	0.015613
696	0.0126115	0.0157504
697	0.0131282	0.0156669
698	0.0123672	0.0134941
699	0.0111084	0.0156995
700	0.0116363	0.0129498

## Sheet: Fig2d
Log10 Concentration	K+ titration			Na+ titration
-3	0.995126	1.01699	1.00076	1.00314	1.01429	0.989986
-2.52288	1.00654	1.00539	1.00498	1.00211	1.00981	1.0032
-2	1.01108	0.991614	0.989163	1.00388	1.00096	1.01441
-1.52288	1.0237	0.98131	1.00472	1.01283	1.00956	0.999694
-1	0.984043	1.00623	0.989733	1.00299	1.01344	0.999069
-0.522879	0.999203	1.02499	1.03259	1.02274	0.999194	1.00219
0	1.1114	1.09038	1.06194	1.01994	1.01171	1.02067
0.477121	1.20226	1.19726	1.17133	0.998472	1.01521	1.01422
1	1.24756	1.22017	1.23291	1.01949	0.980799	1.01399
1.47712	1.20951	1.23847	1.25124	1.02563	1.01009	1.01602
2	1.29992	1.28648	1.29295	1.00033	0.998188	1.00501

## Sheet: Fig2e
	Blank (Tris buffer)			KCl (150 mM)			MgCl2 (10 mM)			CaCl2 (10 M)			ZnCl2 (10 M)
Ratio (I600/I520)	0.149036	0.145658	0.145092	0.188733	0.182639	0.183775	0.14886	0.148007	0.15029	0.142233	0.14979	0.149967	0.154097	0.151219	0.143051

## Sheet: Fig3c
wavelength	Excitation		Emission
350	0.0302038	0.013415
352	0.0354453	0.014399
354	0.0376343	0.0153429
356	0.0435084	0.0178632
358	0.0497239	0.0201426
360	0.0535295	0.0209057
362	0.0635505	0.0244502
364	0.0716036	0.0281052
366	0.0838036	0.0317803
368	0.087077	0.0331158
370	0.0935335	0.0344211
372	0.0987951	0.0393815
374	0.10492	0.0434983
376	0.111708	0.0433979
378	0.119379	0.0490812
380	0.128206	0.0531178
382	0.132925	0.0545035
384	0.133327	0.0545235
386	0.139171	0.0573752
388	0.142273	0.0620544
390	0.142052	0.0631891
392	0.144944	0.0654283
394	0.152967	0.0673762
396	0.154634	0.071473
398	0.159052	0.0751381
400	0.154915	0.0730897
402	0.150497	0.0747364
404	0.147987	0.0763129
406	0.148328	0.0771162
408	0.148388	0.079757
410	0.146862	0.0805603
412	0.13894	0.0806306
414	0.135335	0.0825786
416	0.126519	0.0795562
418	0.118395	0.0802088
420	0.115514	0.0842655
422	0.111628	0.0898584
424	0.109238	0.0943669
426	0.106145	0.099026
428	0.0972487	0.101416
430	0.0856311	0.103806
432	0.0771965	0.10243
434	0.072437	0.107491
436	0.0687418	0.11453
438	0.0652977	0.124069
440	0.0658299	0.135235
442	0.0668541	0.147244
444	0.0690933	0.162928
446	0.0732704	0.17811
448	0.0800683	0.198022
450	0.0868461	0.220022
452	0.0921177	0.242424
454	0.100733	0.267527
456	0.109901	0.289216
458	0.115986	0.3146
460	0.132945	0.353339
462	0.148368	0.390411
464	0.171463	0.432845
466	0.180339	0.450045
468	0.194869	0.473742
470	0.21471	0.506406
472	0.235124	0.523587
474	0.238026	0.542956
476	0.253158	0.567657	0.00529023	0.00432035
478	0.263008	0.58282	0.00605437	0.00558413
480	0.262777	0.592088	0.00637766	0.00740632
482	0.2609	0.601587	0.00864071	0.0109625
484	0.281886	0.666473	0.0102866	0.015518
486	0.310613	0.719701	0.0134607	0.0218075
488	0.351049	0.805272	0.0185452	0.0348273
490	0.360036	0.81712	0.0236297	0.0516091
492	0.407722	0.912612	0.032241	0.0694489
494	0.422291	0.912973	0.0464364	0.107921
496	0.464866	0.938724	0.063424	0.150536
498	0.476473	0.986823	0.0820279	0.211345
500	0.519138	1	0.110154	0.284173
502	0.545557	0.971804	0.149566	0.398766
504	0.543468	0.892268	0.186804	0.506745
506	0.528125	0.807501	0.237502	0.634827
508	0.500713	0.699448	0.289963	0.763968
510	0.440546	0.588222	0.344541	0.890463
512	0.38771	0.491395	0.375136	0.96288
514	0.317813	0.379707	0.399118	1
516	0.218044	0.250196	0.391389	0.979104
518	0.153891	0.169234	0.374019	0.915797
520	0.110403	0.118335	0.340162	0.831418
522	0.0716136	0.0766342	0.305217	0.761176
524	0.0409278	0.0455769	0.275562	0.669684
526			0.239118	0.595327
528			0.2154	0.535753
530			0.194622	0.489875
532			0.176723	0.439706
534			0.164644	0.413666
536			0.15183	0.381073
538			0.142366	0.362557
540			0.135812	0.349155
542			0.131051	0.33543
544			0.125173	0.318883
546			0.123321	0.309802
548			0.119589	0.305922
550			0.112594	0.29784
552			0.11133	0.280029
554			0.106334	0.260397
556			0.0986627	0.248788
558			0.0916385	0.223865
560			0.0804115	0.206936
562			0.0768846	0.18939
564			0.0692138	0.170198
566			0.063953	0.155445
568			0.0571932	0.135636
570			0.0501102	0.127406
572			0.0457017	0.115004
574			0.0416165	0.104188
576			0.0391183	0.0971345
578			0.0359735	0.0875533
580			0.0310654	0.0817928
582			0.0303306	0.0750625
584			0.0268038	0.0683321
586			0.0250992	0.0630125
588			0.0232182	0.0601029
590			0.0218957	0.0557237
592			0.0195445	0.051227
594			0.0187803	0.0485525
596			0.018457	0.0469949
598			0.0173108	0.040676
600			0.0159882	0.0404996
602			0.0150478	0.0355327
604			0.0135783	0.0342983
606			0.0130492	0.0319765
608			0.0115797	0.0304188
610			0.0107568	0.0255694
612			0.0104629	0.0240705
614			0.00855253	0.0223953
616			0.00869949	0.0205143
618			0.00784717	0.0199265
620			0.00705364	0.0175753
622			0.0062601	0.0157237
624			0.00675974	0.0154592
626			0.00546657	0.0133431
628			0.00520206	0.0115797
630			0.00449669	0.0112858
632			0.00411462	0.0101102
634			0.00426157	0.0101102
636			0.0032917	0.00911095
638			0.00317414	0.00869949
640			0.00352682	0.00781778
642			0.00288024	0.00731815
644			0.00285084	0.00711242
646			0.00240999	0.00714181
648			0.00214548	0.00531962
650			0.00288024	0.00511389

## Sheet: Fig3d
Log10 Concentraion	Fluorescence intensity
2.17609	22309	24554	25801
2	25481	25151	27208
1.47712	29184	26708	24500
1	27132	27245	26225
0.477121	25123	25434	23739
0	23940	23078	22895
-0.52288	20971	21271	19154
-1	17407	15294	14894
-1.52288	10924	12766	12472
-2	12913	13263	12306
-2.52288	12259	11512	10936
-3	10708	10761	10193
-4	11409	10009	11538

## Sheet: Fig3e
Log10 Concentraion	K+ titration			Na+ titration
3				3.53619	3.58934	3.32483
2.47712				2.93761		3.00803
2.17609	3.91187	3.87992	3.82955	2.49485	2.32626	2.31363
2	3.96212	3.72013	3.90926	2.11151	2.11952	2.08258
1.47712	3.89466	3.99854	3.90963	1.44513	1.46279	1.45297
1	3.79381	3.79212	3.86457	1.20152	1.17925	1.17224
0.477121	3.58105	3.59855	3.502	1.07448	1.02825	1.05808
0	3.07632	3.04041	3.13415	1.04094	1.02229	1.0012
-0.52288	2.1316	2.22938	2.21178	1.03153	1.01231	1.01037
-1	1.5581	1.49554	1.53836	1.00161	0.98689	0.97685
-1.52288	1.14907	1.20203	1.17347	1.04047	1.0061	1.05454
-2	1.08437	1.06221	1.08875	0.988485	1.00171	1.01571
-2.52288	1.00436	1.02159	1.00576	1.02369	1.00884	0.991236
-3	0.995713	1.01086	1.02228	0.969163	0.991218	0.983707
-4	1.01329	1.00258	0.984789	1.01845	0.970277	0.992871

## Sheet: Fig3f
Blank (Tris buffer)			KCl (150 mM)			MgCl2 (10 mM)			CaCl2(10 M)			ZnCl2(10 M)
2.87292	2.95585	2.83436	13.0709	12.6959	13.4424	2.89541	2.91475	2.88797	2.83844	2.87872	2.93939	2.8624	2.84217	2.8827

[truncated: 9 more sheets: Fig4b, Fig4c, Fig4d, Fig5d, Fig5e, Fig5f, Fig6c, Fig6d, Fig6e]
